# Supplementary material for: Plasma metabolomic profiling of hypertrophic cardiomyopathy patients before and after surgical myectomy suggests postoperative improvement in metabolic function
Source: BMC Cardiovasc Disord. 2021 Dec 28;21:617. doi: 10.1186/s12872-021-02437-0 (PMC8714427; doi:10.1186/s12872-021-02437-0)
Supplement: Supplementary file 1 — Additional file 1: Supplementary Table 1. Detailed Patient Characteristics. [file 12872_2021_2437_MOESM1_ESM.xlsx]

## Sheet: Sheet1
	Supplemental Table 1. Detailed Patient Demographics and Clinical Characteristics
	Patient	2795	2799	2804	2815	2824	2829	2834	2841	2869	2855	2818	2875	2887	2916	5009	5038	5072	5119
	Demographics
	age at myectomy	37	43	55	56	73	73	58	63	52	76	63	73	65	62	35	41	55	54
	female	yes	no	yes	yes	yes	yes	no	no	yes	yes	yes	yes	no	yes	no	no	yes	yes
	nyha class≥3	yes	yes	yes	yes	yes	yes	yes	yes	yes	yes	yes	no	no	yes	no	yes	yes	yes
	Med Hx
	Prior AF	no	no	no	no	no	no	no	yes	no	no	yes	no	no	no	no	no	no	no
	Prior VT/VF	yes	no	no	no	yes	no	no	no	no	no	no	no	no	no	no	no	no	no
	Prior NS VT		no	no	no		no	no	no	no	no	no	no	no	no	no	no	yes	no
	Prior syncope	yes	no	no	no	no	no	no	no	yes	no	no	no	no	no	no	no	yes	no
	Fam Hx SCD	yes	no	no	no	no	no	no	no	no	no	no	no	no	no	no	no	no	no
	Fam Hx HCM	yes	no	yes	no	no	no	no	no	no	yes	no	no	no	no	no	no	no	no
	Comorbidities	pituitary adenoma	none	CAD, HTN, HLD, COPD, DM2, OSA, Spinal Stenosis	CAD, HTN, HLD	CAD, pituitary adenoma, DI, HLD	OSA, HTN, CAD, HLD	HTN, HLD, CAD	HLD	HTN, cerebral aneurysm, diverticulosis	aortic stenosis, HLD, pulmonary HTN, hypothyroidism	HTN, HLD, OSA, morbid obesity, GERD	HTN, HLD, AS, MR, GERD	HTN, obesity, OSA, CAD, HLD, hypothyroidism, OA, GERD	fibormyalgia, obesity, HTN, HLD	none	DM, obesity, psoriasis	obesity, COPD, OSA, HLD	GERD, HTN, obesity
	Meds
	beta blocker	yes	yes	yes	yes	yes	no	yes	yes	yes	yes	yes	yes	no	yes	yes	yes	yes	yes
	calcium channel blocker	no	no	no	yes	no	yes	no	no	no	no	yes	no	no	yes	no	no	no	no
	ACE or ARB	no	no	no	no	no	no	no	no	yes	no	no	no	yes	yes	no	no	no	yes
	Diuretic Use	no	no	no	yes	no	no	yes	no	no	no	yes	no	no	yes	no	no	no	no
	loop diuretic	no	no	no	no	no	no	yes	no	no	no	yes	no	no	yes	no	no	no	no
	thiazide	no	no	no	yes	no	no	no	no	no	no	no	no	no	no	no	no	no	no
	potassium sparing	no	no	no	no	no	no	no	no	no	no	no	no	no	no	no	no	no	no
	disopyramide	no	no	no	no	no	no	no	no	no	no	no	no	no	no	no	no	no	no
	amiodarone	no	no	no	no	no	no	no	no	no	no	no	no	no	no	no	no	no	no
	Physiological measurements
	LA size (mm)	NF	52	46	43	45	49	54	57	43	50	47	45	48	39	43	46	40	45
	systolic blood pressure	135	128	110	170	105	126	142	126	148	128	122	117	140	130	130	140	128	118
	diastolic blood pressure	80	82	80	70	56	78	90	78	74	78	70	70	80	70	90	70	75	70
	IVS thickness (mm)	23	13	15	15	17	15	15	18	14	23	17	18	17	16	15	21	17	12
	Posterior wall thickness	NF	12	12	9.4	13	8.9	8.7	14	12	13	11	11	12	12	11	12	8.7	9.8
	LVEF (%)	65	70	65	65	70	65	65-70	65	65	60	65	65	60	70	65	60-65	70	70
	LVEDD (mm)	NF	45	36	46	31	31	48	44	42	34	38	41	52	38	43	44	38	41
	LVESD (mm)	NF	29	23	27	20	22	33	25	26	23	29	29	NF	29	24	29	23	20
	SAM	yes	yes	yes	yes	yes	yes	yes	yes	yes	yes	yes	yes	yes	yes	yes	yes	yes	yes
	MR	mild	mod	mild	mod	mod-severe	mild	trace	trace	trace	mod	trace	mod	mild	trace	mild-mod	mild	mod	mod-severe
	LVOT gradient rest (mm Hg)	0	60	35	90	100	0	0	100	0	150	100	55	0	64	35	100	35	100
	LVOT gradient provocation (mm Hg)	60		85			150	110		145			100	80		160		90
	LVOT gradient postop visit	0	0	0	0	0	0	0	0	0	0	0	0	0	0	0	0	0	0
	LGE on MRI	ND (ICD)	none	mild	none	ND (ICD)	none	none	none	none	mild	transmural septal consistent with prior ablation	mild	0.08	1-2%	none	NF	NF	none
	Surgical Procedure	extended septal myectomy with release of papillary muscle attachment	extended septal myectomy with mitral valve repair	extended septal myectomy, CABGx1	extended septal myectomy, mitral valve repair, right hemithorax drainage (SC injury)	extended myectomy, cabgx1	extended septal myectomy	septal myectomy and MV repair	extended septal myectomy, MAZE	extended septal myectomy	extended septal myectomy, aortic valve replacement	extended septal myectomy, MAZE procedure	extended septal myectomy, AVR	extended septal myectomy, MV repair	extended septal myectomy, MV repair	extended septal myectomy, MV repair	extended septal myectomy	extended septal myectomy	extended septal myectomy
	Pathogenic HCM Variant	MYBPC3	NF	NF	NF	MYBPC3	NF	NF	NF	NF	NF	NF	NF	NF	NF	NF	NF	MYH7	NF
	Abbreviations: NYHA = New York Heart Association; AF = atrial fibrillation; VT/VF = ventricular tachycardia or ventricular fibrillation; NSVT = nonsustained ventricular tachycardia; SCD = sudden cardiac death; HCM = hypertrophic cardiomyopathy; CAD = coronary artery disease; HTN = hypertension; HLD = hyperlipidemia; COPD = chronic obstructive pulmonary disease; DM2 = diabetes mellitus, type 2; OS…
